# Supplementary material for: Predicting Intraoperative Hypothermia Burden during Non-Cardiac Surgery: A Retrospective Study Comparing Regression to Six Machine Learning Algorithms
Source: J Clin Med. 2023 Jun 30;12(13):4434. doi: 10.3390/jcm12134434 (PMC10342641; doi:10.3390/jcm12134434)
Supplement: Supplementary file 1 [file jcm-12-04434-s001.zip]

Archive with 1 entries (1 files):
- jcm-2426248-supplementary.pdf
